# Supplementary material for: Behavioral Effects of 4-CMC and 4-MeO-PVP in DBA/2J Mice After Acute and Intermittent Administration and Following Withdrawal from Intermittent 14-Day Treatment
Source: Neurotox Res. 2021 Jan 11;39(3):575–87. doi: 10.1007/s12640-021-00329-x (PMC8096775; doi:10.1007/s12640-021-00329-x)
Supplement: Supplementary file 3 — Despair software (ZIP 2 MB) [file 12640_2021_329_MOESM3_ESM.zip]

Archive with 1 entries (1 files):
- Despair.exe
